# Supplementary material for: Preventive Impact of Long-Term Ingestion of Chestnut Honey on Glucose Disorders and Neurodegeneration in Obese Mice
Source: Nutrients. 2022 Feb 11;14(4):756. doi: 10.3390/nu14040756 (PMC8879402; doi:10.3390/nu14040756)
Supplement: Supplementary file 1 [file nutrients-14-00756-s001.zip]

Archive with 2 entries (2 files):
- table S1 diets composition.pdf
- table S2 honey composition.pdf
